# Supplementary material for: Serine-Driven Metabolic Plasticity Drives Adaptive Resilience in Pancreatic Cancer Cells
Source: Antioxidants (Basel). 2025 Jul 7;14(7):833. doi: 10.3390/antiox14070833 (PMC12291976; doi:10.3390/antiox14070833)
Supplement: Supplementary file 1 [file antioxidants-14-00833-s001.zip]

Archive with 4 entries (4 files):
- Supplementary Figures.pdf
- Supplementary File S1.xlsx
- Supplementary Table S1.xlsx
- Supplementary Table S2.pdf
