# Supplementary material for: Serine-Driven Metabolic Plasticity Drives Adaptive Resilience in Pancreatic Cancer Cells
Source: Antioxidants (Basel). 2025 Jul 7;14(7):833. doi: 10.3390/antiox14070833 (PMC12291976; doi:10.3390/antiox14070833)
Supplement: Supplementary file 1 [file antioxidants-14-00833-s001.zip › Supplementary File S1.xlsx]

## Sheet: Metabolism of Amino Acids and D
GeneSymbol	PANC1 wo-CTR	PANC1 re-CTT
ACAD8	-0.0959191	1.44853
ACADSB	1.75131	0.867294
AFMID	1.48477	1.9083
AGMAT	-1.62209	-2.00771
AHCY	-0.969186	-0.148891
ALDH18A1	-0.698941	-0.219254
ALDH4A1	0.333506	1.07861
ALDH7A1	-0.908841	-0.469476
AMD1	0.276791	-0.414363
ASL	-2.30061	-1.15159
ASMT	1.17353	0.166824
ASPA	1.1521	0.0512623
ASPG	-0.854089	0.436114
ASS1	-0.860599	-0.82477
AUH	-0.905421	-1.55942
BCAT1	2.08766	0.939678
BCAT2	-0.457886	-0.01484
BCKDHB	-0.773963	-0.00120076
BCKDK	-0.246029	0.881606
CARNMT1	1.05016	-0.670928
CARNS1	-1.60987	-0.257764
CBS	2.61121	1.96423
CKB	0.663237	2.14903
CKM	1.37064	0.113283
CKMT1A	-1.57592	-0.940172
CKMT2	0.33617	-0.752519
CPS1	2.55936	1.49533
CTH	1.74912	0.557703
DBT	-0.313917	-1.00123
DDO	0.505126	1.52941
DIO1	1.2826	0.33408
DUOX1	1.17313	2.73348
FAH	1.89484	2.4213
FOLH1	1.37385	0.164624
FOLH1B	-0.641612	-1.8544
FTCD	1.21333	2.17442
GCAT	-0.191211	0.551133
GCLC	2.54355	1.03943
GLS2	-0.641584	0.66546
GLUD1	-0.0090164	1.33749
GOT2	-0.11461	-0.853212
GPT	0.218924	-1.10424
GRHPR	1.31116	0.398305
GSR	0.209493	-0.740985
HAAO	1.28642	2.57217
HAL	-0.263301	-1.34949
HIBADH	-0.649134	-0.201108
HNMT	-4.18574	-3.87123
IARS1	1.05019	-1.55672
IDO2	1.17024	0.0687282
INMT	1.16072	-0.156064
IVD	1.14845	1.08499
IYD	-2.24502	-4.08379
KYAT1	1.06218	2.30243
KYAT3	-0.489928	-0.0379493
KYNU	-0.860187	-1.88235
LARS1	1.23954	-0.639153
LIPT2	-1.212	-0.811583
MCCC1	1.06583	0.586281
MCCC2	-0.75544	-0.253238
MRI1	0.136753	-1.35237
MTR	0.205709	1.67927
MTRR	0.274413	1.13971
NAALAD2	1.11838	0.0575961
NDUFAB1	0.199667	-0.404629
NMRAL1	-0.297971	0.296146
NNMT	-0.199404	-1.79273
OAZ1	0.488107	-0.478295
OCA2	1.98649	0.361423
OTC	1.3353	0.103969
PAH	1.42111	0.218179
PAOX	0.398347	1.80224
PAPSS1	-1.44294	-0.0458569
PAPSS2	1.19878	1.69898
PDHA1	0.34826	-0.633712
PDHB	-0.761831	-1.59993
PDHX	0.553404	1.4615
PNMT	0.676452	1.9004
PPM1K	0.600248	-1.02251
PRODH	-2.33282	-0.823077
PSAT1	1.06563	0.332715
PSMA1	0.761913	-0.667254
PSMA2	-0.216941	-0.597674
PSMA3	-0.0172029	-0.911069
PSMA6	0.0253963	-0.597082
PSMA7	-0.0705637	-0.912516
PSMB1	0.62047	-0.0147662
PSMB10	-0.815876	-1.92191
PSMB11	0.490258	-0.594216
PSMB2	-0.100126	0.131569
PSMB4	0.61092	-0.17312
PSMB7	0.574858	-0.384759
PSMB8	-2.01931	-1.16156
PSMC1	-0.28308	-0.904076
PSMC2	0.599273	-1.14388
PSMC5	-0.234556	-0.638838
PSMD1	0.281925	-0.353435
PSMD14	0.625914	0.00296648
PSMD2	0.262742	-0.71066
PSMD3	-0.0357063	0.679493
PSMD5	-0.0729934	-0.0870923
PSMD7	0.019512	-0.539319
PSMD9	-0.580073	0.245511
PSME1	-1.44708	-2.46997
PSME3	-1.20768	0.176854
PSME4	1.20137	0.100236
PSMF1	-1.08745	-0.205734
PSPH	3.19512	2.12445
PSTK	1.33237	0.135308
PYCR1	1.23679	0.453097
PYCR2	0.107814	0.341733
PYCR3	-1.19989	-0.0795471
QARS1	-0.500907	-1.50138
QDPR	-0.236858	-0.747106
SARS1	0.964342	0.124455
SAT1	0.54131	0.070154
SECISBP2	-0.31486	-0.476762
SEM1	1.05644	-0.288254
SERINC2	-1.86973	-0.235049
SERINC4	1.44283	0.187897
SERINC5	-0.771367	-1.45479
SHMT1	-2.24441	-0.121174
SLC25A10	-0.423771	0.701264
SLC25A15	0.842459	0.0980668
SLC45A2	1.19784	0.0475176
SLC6A12	1.31031	2.94172
SLC6A7	0.526167	-0.356781
SQOR	0.620297	-0.0224324
SUOX	-2.63609	-0.700331
TAT	1.2486	0.0575868
TDH	1.54966	0.217691
TH	-0.419678	0.209604
TMLHE	0.716623	0.218951
TPH2	1.25108	0.189758
TST	-3.0443	-2.56215
TXNRD1	2.47616	1.67162
TYR	1.40945	0.0676308
TYRP1	1.52796	0.099262
UROC1	2.1776	0.159922

## Sheet: Translation (R-HSA-72766)
GeneSymbol	PANC1 wo-CTR	PANC1 re-CTT
APEH	-1.08119	0.0384098
EEF1A1	0.165388	-0.694433
EEF1B2	0.286008	-0.765802
EIF1AX	-0.772393	-1.62559
EIF2B3	0.795754	0.540937
EIF2S1	-0.280942	-1.18218
EIF2S2	-0.995185	-1.15152
EIF2S3	2.25795	-0.737285
EIF3B	0.155984	0.56124
EIF3C	0.177732	-1.1685
EIF3D	1.18127	-0.264595
EIF3E	-0.0570299	-0.666072
EIF3H	0.378765	-0.836176
EIF3J	1.07513	-0.557334
EIF3M	0.0446476	-1.34979
EIF4A2	-0.416503	-1.28457
EIF4B	-0.136621	-1.28169
EIF4E	-0.0367253	-0.654109
EIF4G1	-0.960509	0.394837
EIF4H	-0.118554	-0.734224
EIF5	-0.181009	-0.937803
GSPT1	0.139873	1.0164
GSPT2	-0.539271	-0.987163
N6AMT1	1.2813	0.273365
PABPC1	0.385111	-0.486432
RPL10	0.536684	-0.186872
RPL10A	0.347679	-0.663902
RPL10L	0.536336	0.0262961
RPL11	0.489955	-0.460561
RPL12	0.428237	-0.565209
RPL13	0.40392	-0.261387
RPL13A	0.235922	-0.312574
RPL14	0.0689741	-1.14409
RPL17	-0.157941	-1.15956
RPL18	-0.27496	-0.731668
RPL19	0.479576	-0.287587
RPL21	0.0758791	-0.751967
RPL22	0.739707	-0.226571
RPL22L1	0.560993	-0.703361
RPL23	0.471661	-0.617215
RPL23A	0.622599	-0.329383
RPL24	0.362599	-0.566606
RPL26	0.0209878	-0.978912
RPL26L1	0.0924045	-0.611438
RPL27	0.264504	-0.615534
RPL28	0.926729	0.265212
RPL3	0.141529	-0.354814
RPL30	0.405231	-0.39148
RPL31	0.512251	-0.504624
RPL32	0.224611	-1.1334
RPL34	0.195837	-1.14608
RPL35	0.170731	-0.554974
RPL35A	0.685907	-0.456992
RPL36	-0.0632941	-0.695947
RPL36A	1.22353	-0.347571
RPL36AL	-0.379649	-1.40772
RPL37	0.41579	-0.370511
RPL37A	0.555045	-0.467384
RPL38	0.57774	-0.284173
RPL39	0.470383	-0.371515
RPL4	0.247958	-0.484833
RPL41	0.303349	-0.539201
RPL5	-0.191118	-0.930236
RPL6	0.108963	-0.660183
RPL7	-0.457334	-1.48441
RPL7A	0.0279808	-0.53638
RPL9	0.251795	-0.766305
RPLP0	0.156049	-0.487579
RPLP1	0.31809	-0.713844
RPN1	0.0192952	0.888999
RPN2	-0.428778	0.000621715
RPS10	0.382254	-0.507094
RPS11	0.121845	-0.533451
RPS12	-0.0341801	-0.952852
RPS13	0.785001	-0.238947
RPS14	0.0138793	-0.810113
RPS15A	0.633699	-0.231638
RPS16	1.5178	0.359
RPS17	0.700675	-0.415768
RPS18	0.298396	-0.215113
RPS19	0.0653923	-0.492671
RPS2	0.589547	-0.536627
RPS20	0.433312	-0.742745
RPS21	0.234079	-0.777832
RPS23	-1.10451	-1.52277
RPS24	0.33536	-0.277531
RPS25	0.484375	-0.453212
RPS26	-0.452886	-1.63377
RPS27	0.841407	-0.254725
RPS29	-0.287972	-1.34167
RPS3	-0.0600691	-0.488971
RPS3A	0.106966	-0.633164
RPS4X	0.390696	-0.182162
RPS4Y2	1.12315	0.125465
RPS5	0.558666	0.123244
RPS6	0.0422165	-1.49716
RPS7	-0.0015268	-0.716923
RPS8	0.475699	-0.845064
RPS9	-0.0799299	-0.402195
SEC11A	0.602477	-0.212447
SEC11C	1.17878	0.0375774
SEC61A1	-0.644239	0.144638
SEC61A2	0.468358	1.86371
SEC61B	0.637137	-0.177824
SPCS2	0.854358	0.211277
SRP19	0.0363383	-0.953256
SRP68	-0.053743	0.951384
SRP72	0.0220622	-1.14347
SRPRA	-0.0636699	0.763396
SSR1	0.662565	0.0580746
TRMT112	0.771475	0.0547068

## Sheet: Glucose Metabolism (R-HSA-70326
GeneSymbol	HPAF wo-CTR	HPAF re-CTT
ADPGK	0.0513937	-0.333538
AGL	0.620902	0.215353
CALM1	0.887607	0.149777
CALM3	0.77657	-0.237365
ENO1	-0.406373	-0.0433839
FBP1	0.570572	0.21245
GAPDH	-0.0433902	-0.296297
GNPDA1	-0.20334	-0.59859
GOT2	0.380523	0.0898998
GYG1	-0.360467	-0.0638098
GYS1	0.684072	0.134185
PFKFB2	0.481312	0.0749307
PFKFB3	0.223127	0.318455
PFKFB4	-0.236305	-0.582442
PFKP	0.00986081	-0.267945
PGAM1	-0.0670318	-0.32312
PHKA1	-0.30313	-0.00728398
PHKA2	0.0261437	-0.221156
PHKG2	-0.313567	0.0528636
PKM	0.626381	-0.176273
PPP2CA	0.16237	-0.233237
PPP2R1A	0.648071	0.172109
PRKACA	0.175727	-0.377738
PRKACB	-1.2542	-0.166092
SLC25A1	0.105122	-0.182075
SLC25A13	0.455634	-0.060154
TPI1	0.362214	0.073031
UBA52	0.270363	0.0252622

## Sheet: HPAF Aerobic respiration and re
GeneSymbol	HPAF wo-CTR	HPAF re-CTT
ACO2	0.249649	0.0607994
ATP5F1D	0.361871	-0.0260381
ATP5MC2	0.272881	-0.0753983
ATP5ME	0.151253	-0.206814
ATP5MF	0.566409	0.13698
ATP5PB	0.409097	0.161601
ATP5PD	0.0737649	-0.363045
ATP5PF	0.379439	-0.166932
ATP6	0.594755	-0.529641
ATP8	-0.00506514	-1.09501
BSG	0.746173	0.00776631
COQ10A	-0.133795	-0.378889
COQ10B	-0.915823	0.141652
COX1	-0.0934862	-0.279821
COX11	0.0494566	0.111167
COX14	0.277729	-0.094592
COX16	0.513672	0.198001
COX2	-0.0380751	-0.888627
COX20	0.491521	0.0299577
COX4I1	0.376068	0.105376
COX5A	0.238176	-0.146923
COX5B	0.214317	-0.0603507
COX6B1	-0.0272699	-0.449795
COX6C	0.167428	-0.270132
COX7B	0.256599	-0.400333
COX8A	-0.168137	-0.495461
CS	0.336207	-0.253987
CYCS	0.0617328	-0.129856
CYTB	0.181759	-0.808055
DLAT	0.194354	-0.146294
DLD	0.325474	0.032759
DLST	0.62673	0.12929
DMAC2L	0.453425	-0.162887
ETFA	-1.24801	-0.00341755
GLO1	-0.0473835	-0.270491
IDH3A	0.0140343	-0.69567
IDH3B	0.188463	0.625564
IDH3G	0.331163	0.00315636
LDHC	-1.85246	-0.599624
LRPPRC	-0.339653	0.0775616
MPC1	-0.161904	-0.453994
MPC2	-0.0800024	-0.163825
ND1	-0.0988062	-1.3913
ND3	0.19407	-0.986496
ND6	-0.634234	0.414651
NDUFA1	-0.052358	-0.673976
NDUFA10	0.198695	-0.0709701
NDUFA12	0.592913	-0.137213
NDUFA2	0.397397	0.0952063
NDUFA3	-0.173725	-0.613245
NDUFA4	0.372464	-0.0748006
NDUFA5	0.256016	-0.0663854
NDUFA7	0.351428	0.0797527
NDUFAB1	0.0683894	-0.148477
NDUFAF2	0.140036	-0.279996
NDUFB1	0.563408	-0.0206295
NDUFB11	0.246261	-0.206972
NDUFB2	0.106931	-0.18705
NDUFB3	0.457761	-0.0789703
NDUFB4	0.37528	-0.135467
NDUFB6	-0.0560382	-0.384653
NDUFB7	0.180913	-0.0435278
NDUFB9	0.21648	-0.116174
NDUFC1	0.261753	-0.136042
NDUFS4	0.117156	-0.0506989
NDUFS5	0.0430661	-0.213496
NDUFV2	0.063772	-0.20881
NNT	0.0521523	-0.152029
PDK2	0.459515	-0.0903642
PDK3	-0.0780315	-0.310836
PDP1	0.65325	0.229722
PDP2	0.396603	0.0266255
PDPR	-0.987039	0.350422
PPARD	0.400015	0.59377
RXRA	0.339223	0.0670122
SDHC	0.470153	0.00235146
SLC16A1	0.5094	0.109128
SLC25A14	-0.0617725	-0.295911
TACO1	0.310501	0.0776718
TRAP1	-0.0529729	0.342691
UCP2	0.43905	-0.742768
UQCR10	0.312226	0.0116845
UQCR11	0.0623497	-0.200419
UQCRB	0.422316	-0.173493
UQCRC1	0.157175	-0.279443
UQCRFS1	-0.000623167	-0.236478
UQCRH	0.238443	-0.120997
UQCRQ	0.293382	0.00643563

## Sheet: PANC1 Aerobic respiration and r
GeneSymbol	PANC1 wo-CTR	PANC1 re-CTT
ACAD9	0.406403	-0.476768
ADHFE1	0.190404	1.32443
ATP5F1B	-0.687632	-0.0574168
ATP5F1E	0.243636	-0.742414
ATP5MC3	0.108184	-0.897494
ATP5ME	0.513371	-0.279036
ATP5MG	0.828002	-0.13797
ATP5PB	-0.483377	-0.972613
ATP5PD	0.672516	-0.13657
ATP5PF	0.380118	-0.200317
ATP5PO	-0.0479887	-0.843521
ATP8	0.930229	-0.180061
BSG	-1.25983	-0.0500858
COX11	0.331751	-0.800233
COX14	0.176142	-0.469464
COX16	-1.64575	-2.41154
COX20	0.0528687	-0.932954
COX5A	0.478822	-0.652573
COX6A1	0.207495	-0.282303
COX6C	0.795931	-0.371237
COX7A2L	0.653939	-0.127674
COX7B	0.355202	-0.222593
COX7C	0.288627	-0.847003
CS	-0.28945	-0.183498
CYC1	-0.368672	0.165964
CYCS	0.275115	-0.505145
D2HGDH	-0.174672	0.203485
DMAC2L	0.335218	-0.672169
ETFDH	0.982146	0.225098
FH	-0.543727	-0.106756
IDH2	0.447855	1.80895
IDH3A	-0.00915044	1.54567
IDH3B	-1.02439	-0.242497
IDH3G	-0.371324	0.158084
L2HGDH	-0.159905	-1.09922
LDHA	0.0877771	-0.546215
LDHB	0.111041	-0.483716
LRPPRC	0.0617909	0.880083
ND3	0.356583	-0.415254
ND6	0.84438	-0.577826
NDUFA10	-0.0173939	0.320353
NDUFA12	-0.0595157	-1.31332
NDUFA2	-0.406354	-0.845056
NDUFA4	0.527253	-0.249369
NDUFA7	-0.0208203	-0.865172
NDUFA8	0.0243995	-0.618213
NDUFAB1	0.199667	-0.404629
NDUFAF3	0.138639	-0.492092
NDUFAF5	0.0671101	-0.602579
NDUFAF6	0.188345	-0.553713
NDUFAF7	0.11107	-0.604746
NDUFB1	-0.163702	-0.859359
NDUFB2	0.596311	-0.0535928
NDUFB3	0.0740809	-0.724775
NDUFB4	0.326341	-0.612759
NDUFB6	0.674274	-0.0789281
NDUFB8	0.951367	-0.354996
NDUFS2	-0.350432	0.0601606
NDUFS4	0.270636	-0.315997
NDUFS5	0.650212	-0.168483
NDUFS6	0.0508212	-0.598568
NDUFV2	-0.241812	0.211859
NNT	0.655847	0.206845
NUBPL	0.0360026	-1.22486
PDHA1	0.34826	-0.633712
PDHB	-0.761831	-1.59993
PDHX	0.553404	1.4615
PDK1	0.760016	0.186685
PDK2	-0.432841	0.721276
PDK4	-1.94947	-1.00401
PDP2	0.283977	-0.594676
PDPR	0.337051	-1.15271
PPARD	-1.80031	-1.23559
RXRA	-0.164941	-0.474883
SDHA	-0.722083	-0.548981
SDHC	-0.884695	-0.621448
SDHD	0.0698593	-0.389196
SLC16A3	0.599768	-0.260889
SLC25A27	1.05815	-0.910487
SUCLG2	1.281	0.199012
SURF1	-0.215301	-0.981987
TACO1	-0.704932	-0.041683
TRAP1	-0.523993	0.172062
UCP2	-0.497077	1.74913
UQCR10	0.0442228	-0.673841
UQCR11	0.548665	-0.0901066
UQCRB	0.588853	-0.573382
UQCRC1	-0.551354	0.612624
UQCRC2	0.379421	-0.613756
UQCRFS1	0.867823	0.0459629
UQCRH	0.789683	-0.73845
UQCRQ	0.060698	-0.688898
