# Supplementary material for: Serine-Driven Metabolic Plasticity Drives Adaptive Resilience in Pancreatic Cancer Cells
Source: Antioxidants (Basel). 2025 Jul 7;14(7):833. doi: 10.3390/antiox14070833 (PMC12291976; doi:10.3390/antiox14070833)
Supplement: Supplementary file 1 [file antioxidants-14-00833-s001.zip › Supplementary Table S1.xlsx]

## Sheet: Foglio1
		Forward	Reverse
	PHGDH	CACGACAGGCTTGCT GAATGA	CTTCCGTAAACACGTCCAGTG
	PSAT	CGGTCCTGGAATACAAGGTG	AACCAAGCCCATGACGTAGA
	PSPH	TGGAGATGGTGCCACAGATA	CCTCCAAATCCAATGAAAGC
	SHMT1	TGAACACTGCCATGTGGTGACC	CTCTTTGCCAGTCTTGGGATCC
	SHMT2	GCCTCATTGACTACAACCAGCTG	ATGTCTGCCAGCAGGTGTGCTT
	AGXT1	CATCTCCCCTGCTATCGTGTAC	CCTCAGTCCTTTCCTGGTCAC
	AGXT2	GATACGCTGAGCACATCTGTGG	CCTTTGGGTACTGGACAACTCC
	DAO	CGCAGACGTGATTGTCAACT	GGATGATGTACGGGGAATTG
	ATF3	CGCTGGAATCAGTCACTGTCAG	CTTGTTTCGGCACTTTGCAGCTG
	ATF4	TTCTCCAGCGACAAGGCTAAGG	CTCCAACATCCAATCTGTCCCG
	ALDH4A1	TCTTCCTGAAGGCGGCAGACAT	GCGTCAATCTCCGCTTGGATCA
	PRODH	AGAGTCAGCGATGACGGCTTCA	CTTGCTCCACAGCCATTTGGTG
	PYCR1	TGACCAACACTCCAGTCGTG	GTCCAGCTTCACCTTGTCCA
	PYCR2	GGAGCTGCCAAGATGCTGC	AGCAGACATTGTCCT
	ASNS	CTGTGAAGAACAACCTCAGGATC	AACAGAGTGGCAGCAACCAAGC
	ASRGL	GCTGGAGGTTATGCCGACAATG	ATAGGTCCGCAGCCTCTTCTAC
	ASCTII	CTGTAACAGGCATCATGGCTGG	CACACTGCTGAAGTACACGAGG
	NRF-2	CAGCGACGGAAAGAGTATGA	TGGGCAACCTGGGAGTAG
	KEAP	TTCTGGGGATCCATG	CTCCAAGGACGTAGATTCTC
	HIF-1	GATTGCATCTCCATCTCCTAC	GACTCAAAGCGACAGATAACACG
	c-MYC	CCTGGTGCTCCATGAGGAGAC	CAGACTCTGACCTTTTGCCAGG
	β-ACTIN	CACCATTGGCAATGAGCGGTTC	AGGTCTTTGCGGATGTCCACG
